# Supplementary material for: All-silicon multidimensionally-encoded optical physical unclonable functions for integrated circuit anti-counterfeiting
Source: Nat Commun. 2024 Apr 13;15:3203. doi: 10.1038/s41467-024-47479-y (PMC11016093; doi:10.1038/s41467-024-47479-y)
Supplement: Supplementary file 3 — Source Data [file 41467_2024_47479_MOESM3_ESM.zip]

Archive with 1,028 entries (1,011 files):
- Source Data file/
- Source Data file/Coding for digitalization/
- Source Data file/Coding for digitalization/Fig. 4/
- Source Data file/Coding for digitalization/Fig. 4/Different PUFs/
- Source Data file/Coding for digitalization/Fig. 4/Different PUFs/20í┴20 (1).bmp
- Source Data file/Coding for digitalization/Fig. 4/Different PUFs/20í┴20 (10).bmp
- Source Data file/Coding for digitalization/Fig. 4/Different PUFs/20í┴20 (100).bmp
- Source Data file/Coding for digitalization/Fig. 4/Different PUFs/20í┴20 (11).bmp
- Source Data file/Coding for digitalization/Fig. 4/Different PUFs/20í┴20 (12).bmp
- Source Data file/Coding for digitalization/Fig. 4/Different PUFs/20í┴20 (13).bmp
- Source Data file/Coding for digitalization/Fig. 4/Different PUFs/20í┴20 (14).bmp
- Source Data file/Coding for digitalization/Fig. 4/Different PUFs/20í┴20 (15).bmp
- Source Data file/Coding for digitalization/Fig. 4/Different PUFs/20í┴20 (16).bmp
- Source Data file/Coding for digitalization/Fig. 4/Different PUFs/20í┴20 (17).bmp
- Source Data file/Coding for digitalization/Fig. 4/Different PUFs/20í┴20 (18).bmp
- Source Data file/Coding for digitalization/Fig. 4/Different PUFs/20í┴20 (19).bmp
- Source Data file/Coding for digitalization/Fig. 4/Different PUFs/20í┴20 (2).bmp
- Source Data file/Coding for digitalization/Fig. 4/Different PUFs/20í┴20 (20).bmp
- Source Data file/Coding for digitalization/Fig. 4/Different PUFs/20í┴20 (21).bmp
- Source Data file/Coding for digitalization/Fig. 4/Different PUFs/20í┴20 (22).bmp
- Source Data file/Coding for digitalization/Fig. 4/Different PUFs/20í┴20 (23).bmp
- Source Data file/Coding for digitalization/Fig. 4/Different PUFs/20í┴20 (24).bmp
- Source Data file/Coding for digitalization/Fig. 4/Different PUFs/20í┴20 (25).bmp
- Source Data file/Coding for digitalization/Fig. 4/Different PUFs/20í┴20 (26).bmp
- Source Data file/Coding for digitalization/Fig. 4/Different PUFs/20í┴20 (27).bmp
- Source Data file/Coding for digitalization/Fig. 4/Different PUFs/20í┴20 (28).bmp
- Source Data file/Coding for digitalization/Fig. 4/Different PUFs/20í┴20 (29).bmp
- Source Data file/Coding for digitalization/Fig. 4/Different PUFs/20í┴20 (3).bmp
- Source Data file/Coding for digitalization/Fig. 4/Different PUFs/20í┴20 (30).bmp
- Source Data file/Coding for digitalization/Fig. 4/Different PUFs/20í┴20 (31).bmp
- Source Data file/Coding for digitalization/Fig. 4/Different PUFs/20í┴20 (32).bmp
- Source Data file/Coding for digitalization/Fig. 4/Different PUFs/20í┴20 (33).bmp
- Source Data file/Coding for digitalization/Fig. 4/Different PUFs/20í┴20 (34).bmp
- Source Data file/Coding for digitalization/Fig. 4/Different PUFs/20í┴20 (35).bmp
- Source Data file/Coding for digitalization/Fig. 4/Different PUFs/20í┴20 (36).bmp
- Source Data file/Coding for digitalization/Fig. 4/Different PUFs/20í┴20 (37).bmp
- Source Data file/Coding for digitalization/Fig. 4/Different PUFs/20í┴20 (38).bmp
- Source Data file/Coding for digitalization/Fig. 4/Different PUFs/20í┴20 (39).bmp
- Source Data file/Coding for digitalization/Fig. 4/Different PUFs/20í┴20 (4).bmp
- Source Data file/Coding for digitalization/Fig. 4/Different PUFs/20í┴20 (40).bmp
- Source Data file/Coding for digitalization/Fig. 4/Different PUFs/20í┴20 (41).bmp
- Source Data file/Coding for digitalization/Fig. 4/Different PUFs/20í┴20 (42).bmp
- Source Data file/Coding for digitalization/Fig. 4/Different PUFs/20í┴20 (43).bmp
- Source Data file/Coding for digitalization/Fig. 4/Different PUFs/20í┴20 (44).bmp
- Source Data file/Coding for digitalization/Fig. 4/Different PUFs/20í┴20 (45).bmp
- Source Data file/Coding for digitalization/Fig. 4/Different PUFs/20í┴20 (46).bmp
- Source Data file/Coding for digitalization/Fig. 4/Different PUFs/20í┴20 (47).bmp
- Source Data file/Coding for digitalization/Fig. 4/Different PUFs/20í┴20 (48).bmp
- Source Data file/Coding for digitalization/Fig. 4/Different PUFs/20í┴20 (49).bmp
- Source Data file/Coding for digitalization/Fig. 4/Different PUFs/20í┴20 (5).bmp
- Source Data file/Coding for digitalization/Fig. 4/Different PUFs/20í┴20 (50).bmp
- Source Data file/Coding for digitalization/Fig. 4/Different PUFs/20í┴20 (51).bmp
- Source Data file/Coding for digitalization/Fig. 4/Different PUFs/20í┴20 (52).bmp
- Source Data file/Coding for digitalization/Fig. 4/Different PUFs/20í┴20 (53).bmp
- Source Data file/Coding for digitalization/Fig. 4/Different PUFs/20í┴20 (54).bmp
- Source Data file/Coding for digitalization/Fig. 4/Different PUFs/20í┴20 (55).bmp
- Source Data file/Coding for digitalization/Fig. 4/Different PUFs/20í┴20 (56).bmp
- Source Data file/Coding for digitalization/Fig. 4/Different PUFs/20í┴20 (57).bmp
- Source Data file/Coding for digitalization/Fig. 4/Different PUFs/20í┴20 (58).bmp
- Source Data file/Coding for digitalization/Fig. 4/Different PUFs/20í┴20 (59).bmp
- Source Data file/Coding for digitalization/Fig. 4/Different PUFs/20í┴20 (6).bmp
- Source Data file/Coding for digitalization/Fig. 4/Different PUFs/20í┴20 (60).bmp
- Source Data file/Coding for digitalization/Fig. 4/Different PUFs/20í┴20 (61).bmp
- Source Data file/Coding for digitalization/Fig. 4/Different PUFs/20í┴20 (62).bmp
- Source Data file/Coding for digitalization/Fig. 4/Different PUFs/20í┴20 (63).bmp
- Source Data file/Coding for digitalization/Fig. 4/Different PUFs/20í┴20 (64).bmp
- Source Data file/Coding for digitalization/Fig. 4/Different PUFs/20í┴20 (65).bmp
- Source Data file/Coding for digitalization/Fig. 4/Different PUFs/20í┴20 (66).bmp
- Source Data file/Coding for digitalization/Fig. 4/Different PUFs/20í┴20 (67).bmp
- Source Data file/Coding for digitalization/Fig. 4/Different PUFs/20í┴20 (68).bmp
- Source Data file/Coding for digitalization/Fig. 4/Different PUFs/20í┴20 (69).bmp
- Source Data file/Coding for digitalization/Fig. 4/Different PUFs/20í┴20 (7).bmp
- Source Data file/Coding for digitalization/Fig. 4/Different PUFs/20í┴20 (70).bmp
- Source Data file/Coding for digitalization/Fig. 4/Different PUFs/20í┴20 (71).bmp
- Source Data file/Coding for digitalization/Fig. 4/Different PUFs/20í┴20 (72).bmp
- Source Data file/Coding for digitalization/Fig. 4/Different PUFs/20í┴20 (73).bmp
- Source Data file/Coding for digitalization/Fig. 4/Different PUFs/20í┴20 (74).bmp
- Source Data file/Coding for digitalization/Fig. 4/Different PUFs/20í┴20 (75).bmp
- Source Data file/Coding for digitalization/Fig. 4/Different PUFs/20í┴20 (76).bmp
- Source Data file/Coding for digitalization/Fig. 4/Different PUFs/20í┴20 (77).bmp
- Source Data file/Coding for digitalization/Fig. 4/Different PUFs/20í┴20 (78).bmp
- Source Data file/Coding for digitalization/Fig. 4/Different PUFs/20í┴20 (79).bmp
- Source Data file/Coding for digitalization/Fig. 4/Different PUFs/20í┴20 (8).bmp
- Source Data file/Coding for digitalization/Fig. 4/Different PUFs/20í┴20 (80).bmp
- Source Data file/Coding for digitalization/Fig. 4/Different PUFs/20í┴20 (81).bmp
- Source Data file/Coding for digitalization/Fig. 4/Different PUFs/20í┴20 (82).bmp
- Source Data file/Coding for digitalization/Fig. 4/Different PUFs/20í┴20 (83).bmp
- Source Data file/Coding for digitalization/Fig. 4/Different PUFs/20í┴20 (84).bmp
- Source Data file/Coding for digitalization/Fig. 4/Different PUFs/20í┴20 (85).bmp
- Source Data file/Coding for digitalization/Fig. 4/Different PUFs/20í┴20 (86).bmp
- Source Data file/Coding for digitalization/Fig. 4/Different PUFs/20í┴20 (87).bmp
- Source Data file/Coding for digitalization/Fig. 4/Different PUFs/20í┴20 (88).bmp
- Source Data file/Coding for digitalization/Fig. 4/Different PUFs/20í┴20 (89).bmp
- Source Data file/Coding for digitalization/Fig. 4/Different PUFs/20í┴20 (9).bmp
- Source Data file/Coding for digitalization/Fig. 4/Different PUFs/20í┴20 (90).bmp
- Source Data file/Coding for digitalization/Fig. 4/Different PUFs/20í┴20 (91).bmp
- Source Data file/Coding for digitalization/Fig. 4/Different PUFs/20í┴20 (92).bmp
- Source Data file/Coding for digitalization/Fig. 4/Different PUFs/20í┴20 (93).bmp
- Source Data file/Coding for digitalization/Fig. 4/Different PUFs/20í┴20 (94).bmp
- Source Data file/Coding for digitalization/Fig. 4/Different PUFs/20í┴20 (95).bmp
- Source Data file/Coding for digitalization/Fig. 4/Different PUFs/20í┴20 (96).bmp
- Source Data file/Coding for digitalization/Fig. 4/Different PUFs/20í┴20 (97).bmp
- Source Data file/Coding for digitalization/Fig. 4/Different PUFs/20í┴20 (98).bmp
- Source Data file/Coding for digitalization/Fig. 4/Different PUFs/20í┴20 (99).bmp
- Source Data file/Coding for digitalization/Fig. 4/Different PUFs/Coding.m
- Source Data file/Coding for digitalization/Fig. 4/Same PUFs/
- Source Data file/Coding for digitalization/Fig. 4/Same PUFs/20í┴20 (1).bmp
- Source Data file/Coding for digitalization/Fig. 4/Same PUFs/20í┴20 (10).bmp
- Source Data file/Coding for digitalization/Fig. 4/Same PUFs/20í┴20 (100).bmp
- Source Data file/Coding for digitalization/Fig. 4/Same PUFs/20í┴20 (11).bmp
- Source Data file/Coding for digitalization/Fig. 4/Same PUFs/20í┴20 (12).bmp
- Source Data file/Coding for digitalization/Fig. 4/Same PUFs/20í┴20 (13).bmp
- Source Data file/Coding for digitalization/Fig. 4/Same PUFs/20í┴20 (14).bmp
- Source Data file/Coding for digitalization/Fig. 4/Same PUFs/20í┴20 (15).bmp
- Source Data file/Coding for digitalization/Fig. 4/Same PUFs/20í┴20 (16).bmp
- Source Data file/Coding for digitalization/Fig. 4/Same PUFs/20í┴20 (17).bmp
- Source Data file/Coding for digitalization/Fig. 4/Same PUFs/20í┴20 (18).bmp
- Source Data file/Coding for digitalization/Fig. 4/Same PUFs/20í┴20 (19).bmp
- Source Data file/Coding for digitalization/Fig. 4/Same PUFs/20í┴20 (2).bmp
- Source Data file/Coding for digitalization/Fig. 4/Same PUFs/20í┴20 (20).bmp
- Source Data file/Coding for digitalization/Fig. 4/Same PUFs/20í┴20 (21).bmp
- Source Data file/Coding for digitalization/Fig. 4/Same PUFs/20í┴20 (22).bmp
- Source Data file/Coding for digitalization/Fig. 4/Same PUFs/20í┴20 (23).bmp
- Source Data file/Coding for digitalization/Fig. 4/Same PUFs/20í┴20 (24).bmp
- Source Data file/Coding for digitalization/Fig. 4/Same PUFs/20í┴20 (25).bmp
- Source Data file/Coding for digitalization/Fig. 4/Same PUFs/20í┴20 (26).bmp
- Source Data file/Coding for digitalization/Fig. 4/Same PUFs/20í┴20 (27).bmp
- Source Data file/Coding for digitalization/Fig. 4/Same PUFs/20í┴20 (28).bmp
- Source Data file/Coding for digitalization/Fig. 4/Same PUFs/20í┴20 (29).bmp
- Source Data file/Coding for digitalization/Fig. 4/Same PUFs/20í┴20 (3).bmp
- Source Data file/Coding for digitalization/Fig. 4/Same PUFs/20í┴20 (30).bmp
- Source Data file/Coding for digitalization/Fig. 4/Same PUFs/20í┴20 (31).bmp
- Source Data file/Coding for digitalization/Fig. 4/Same PUFs/20í┴20 (32).bmp
- Source Data file/Coding for digitalization/Fig. 4/Same PUFs/20í┴20 (33).bmp
- Source Data file/Coding for digitalization/Fig. 4/Same PUFs/20í┴20 (34).bmp
- Source Data file/Coding for digitalization/Fig. 4/Same PUFs/20í┴20 (35).bmp
- Source Data file/Coding for digitalization/Fig. 4/Same PUFs/20í┴20 (36).bmp
- Source Data file/Coding for digitalization/Fig. 4/Same PUFs/20í┴20 (37).bmp
- Source Data file/Coding for digitalization/Fig. 4/Same PUFs/20í┴20 (38).bmp
- Source Data file/Coding for digitalization/Fig. 4/Same PUFs/20í┴20 (39).bmp
- Source Data file/Coding for digitalization/Fig. 4/Same PUFs/20í┴20 (4).bmp
- Source Data file/Coding for digitalization/Fig. 4/Same PUFs/20í┴20 (40).bmp
- Source Data file/Coding for digitalization/Fig. 4/Same PUFs/20í┴20 (41).bmp
- Source Data file/Coding for digitalization/Fig. 4/Same PUFs/20í┴20 (42).bmp
- Source Data file/Coding for digitalization/Fig. 4/Same PUFs/20í┴20 (43).bmp
- Source Data file/Coding for digitalization/Fig. 4/Same PUFs/20í┴20 (44).bmp
- Source Data file/Coding for digitalization/Fig. 4/Same PUFs/20í┴20 (45).bmp
- Source Data file/Coding for digitalization/Fig. 4/Same PUFs/20í┴20 (46).bmp
- Source Data file/Coding for digitalization/Fig. 4/Same PUFs/20í┴20 (47).bmp
- Source Data file/Coding for digitalization/Fig. 4/Same PUFs/20í┴20 (48).bmp
- Source Data file/Coding for digitalization/Fig. 4/Same PUFs/20í┴20 (49).bmp
- Source Data file/Coding for digitalization/Fig. 4/Same PUFs/20í┴20 (5).bmp
- Source Data file/Coding for digitalization/Fig. 4/Same PUFs/20í┴20 (50).bmp
- Source Data file/Coding for digitalization/Fig. 4/Same PUFs/20í┴20 (51).bmp
- Source Data file/Coding for digitalization/Fig. 4/Same PUFs/20í┴20 (52).bmp
- Source Data file/Coding for digitalization/Fig. 4/Same PUFs/20í┴20 (53).bmp
- Source Data file/Coding for digitalization/Fig. 4/Same PUFs/20í┴20 (54).bmp
- Source Data file/Coding for digitalization/Fig. 4/Same PUFs/20í┴20 (55).bmp
- Source Data file/Coding for digitalization/Fig. 4/Same PUFs/20í┴20 (56).bmp
- Source Data file/Coding for digitalization/Fig. 4/Same PUFs/20í┴20 (57).bmp
- Source Data file/Coding for digitalization/Fig. 4/Same PUFs/20í┴20 (58).bmp
- Source Data file/Coding for digitalization/Fig. 4/Same PUFs/20í┴20 (59).bmp
- Source Data file/Coding for digitalization/Fig. 4/Same PUFs/20í┴20 (6).bmp
- Source Data file/Coding for digitalization/Fig. 4/Same PUFs/20í┴20 (60).bmp
- Source Data file/Coding for digitalization/Fig. 4/Same PUFs/20í┴20 (61).bmp
- Source Data file/Coding for digitalization/Fig. 4/Same PUFs/20í┴20 (62).bmp
- Source Data file/Coding for digitalization/Fig. 4/Same PUFs/20í┴20 (63).bmp
- Source Data file/Coding for digitalization/Fig. 4/Same PUFs/20í┴20 (64).bmp
- Source Data file/Coding for digitalization/Fig. 4/Same PUFs/20í┴20 (65).bmp
- Source Data file/Coding for digitalization/Fig. 4/Same PUFs/20í┴20 (66).bmp
- Source Data file/Coding for digitalization/Fig. 4/Same PUFs/20í┴20 (67).bmp
- Source Data file/Coding for digitalization/Fig. 4/Same PUFs/20í┴20 (68).bmp
- Source Data file/Coding for digitalization/Fig. 4/Same PUFs/20í┴20 (69).bmp
- Source Data file/Coding for digitalization/Fig. 4/Same PUFs/20í┴20 (7).bmp
- Source Data file/Coding for digitalization/Fig. 4/Same PUFs/20í┴20 (70).bmp
- Source Data file/Coding for digitalization/Fig. 4/Same PUFs/20í┴20 (71).bmp
- Source Data file/Coding for digitalization/Fig. 4/Same PUFs/20í┴20 (72).bmp
- Source Data file/Coding for digitalization/Fig. 4/Same PUFs/20í┴20 (73).bmp
- Source Data file/Coding for digitalization/Fig. 4/Same PUFs/20í┴20 (74).bmp
- Source Data file/Coding for digitalization/Fig. 4/Same PUFs/20í┴20 (75).bmp
- Source Data file/Coding for digitalization/Fig. 4/Same PUFs/20í┴20 (76).bmp
- Source Data file/Coding for digitalization/Fig. 4/Same PUFs/20í┴20 (77).bmp
- Source Data file/Coding for digitalization/Fig. 4/Same PUFs/20í┴20 (78).bmp
- Source Data file/Coding for digitalization/Fig. 4/Same PUFs/20í┴20 (79).bmp
- Source Data file/Coding for digitalization/Fig. 4/Same PUFs/20í┴20 (8).bmp
- Source Data file/Coding for digitalization/Fig. 4/Same PUFs/20í┴20 (80).bmp
- Source Data file/Coding for digitalization/Fig. 4/Same PUFs/20í┴20 (81).bmp
- Source Data file/Coding for digitalization/Fig. 4/Same PUFs/20í┴20 (82).bmp
- Source Data file/Coding for digitalization/Fig. 4/Same PUFs/20í┴20 (83).bmp
- Source Data file/Coding for digitalization/Fig. 4/Same PUFs/20í┴20 (84).bmp
- Source Data file/Coding for digitalization/Fig. 4/Same PUFs/20í┴20 (85).bmp
- Source Data file/Coding for digitalization/Fig. 4/Same PUFs/20í┴20 (86).bmp
- Source Data file/Coding for digitalization/Fig. 4/Same PUFs/20í┴20 (87).bmp
- Source Data file/Coding for digitalization/Fig. 4/Same PUFs/20í┴20 (88).bmp
- Source Data file/Coding for digitalization/Fig. 4/Same PUFs/20í┴20 (89).bmp
- Source Data file/Coding for digitalization/Fig. 4/Same PUFs/20í┴20 (9).bmp
- Source Data file/Coding for digitalization/Fig. 4/Same PUFs/20í┴20 (90).bmp
- Source Data file/Coding for digitalization/Fig. 4/Same PUFs/20í┴20 (91).bmp
- Source Data file/Coding for digitalization/Fig. 4/Same PUFs/20í┴20 (92).bmp
- Source Data file/Coding for digitalization/Fig. 4/Same PUFs/20í┴20 (93).bmp
- Source Data file/Coding for digitalization/Fig. 4/Same PUFs/20í┴20 (94).bmp
- Source Data file/Coding for digitalization/Fig. 4/Same PUFs/20í┴20 (95).bmp
- Source Data file/Coding for digitalization/Fig. 4/Same PUFs/20í┴20 (96).bmp
- Source Data file/Coding for digitalization/Fig. 4/Same PUFs/20í┴20 (97).bmp
- Source Data file/Coding for digitalization/Fig. 4/Same PUFs/20í┴20 (98).bmp
- Source Data file/Coding for digitalization/Fig. 4/Same PUFs/20í┴20 (99).bmp
- Source Data file/Coding for digitalization/Fig. 4/Same PUFs/Coding.m
- Source Data file/Coding for digitalization/Supplementary Fig. 11/
- Source Data file/Coding for digitalization/Supplementary Fig. 11/Different PUFs/
- Source Data file/Coding for digitalization/Supplementary Fig. 11/Different PUFs/20í┴20 (1).bmp
- Source Data file/Coding for digitalization/Supplementary Fig. 11/Different PUFs/20í┴20 (10).bmp
- Source Data file/Coding for digitalization/Supplementary Fig. 11/Different PUFs/20í┴20 (100).bmp
- Source Data file/Coding for digitalization/Supplementary Fig. 11/Different PUFs/20í┴20 (11).bmp
- Source Data file/Coding for digitalization/Supplementary Fig. 11/Different PUFs/20í┴20 (12).bmp
- Source Data file/Coding for digitalization/Supplementary Fig. 11/Different PUFs/20í┴20 (13).bmp
- Source Data file/Coding for digitalization/Supplementary Fig. 11/Different PUFs/20í┴20 (14).bmp
- Source Data file/Coding for digitalization/Supplementary Fig. 11/Different PUFs/20í┴20 (15).bmp
- Source Data file/Coding for digitalization/Supplementary Fig. 11/Different PUFs/20í┴20 (16).bmp
- Source Data file/Coding for digitalization/Supplementary Fig. 11/Different PUFs/20í┴20 (17).bmp
- Source Data file/Coding for digitalization/Supplementary Fig. 11/Different PUFs/20í┴20 (18).bmp
- Source Data file/Coding for digitalization/Supplementary Fig. 11/Different PUFs/20í┴20 (19).bmp
- Source Data file/Coding for digitalization/Supplementary Fig. 11/Different PUFs/20í┴20 (2).bmp
- Source Data file/Coding for digitalization/Supplementary Fig. 11/Different PUFs/20í┴20 (20).bmp
- Source Data file/Coding for digitalization/Supplementary Fig. 11/Different PUFs/20í┴20 (21).bmp
- Source Data file/Coding for digitalization/Supplementary Fig. 11/Different PUFs/20í┴20 (22).bmp
- Source Data file/Coding for digitalization/Supplementary Fig. 11/Different PUFs/20í┴20 (23).bmp
- Source Data file/Coding for digitalization/Supplementary Fig. 11/Different PUFs/20í┴20 (24).bmp
- Source Data file/Coding for digitalization/Supplementary Fig. 11/Different PUFs/20í┴20 (25).bmp
- Source Data file/Coding for digitalization/Supplementary Fig. 11/Different PUFs/20í┴20 (26).bmp
- Source Data file/Coding for digitalization/Supplementary Fig. 11/Different PUFs/20í┴20 (27).bmp
- Source Data file/Coding for digitalization/Supplementary Fig. 11/Different PUFs/20í┴20 (28).bmp
- Source Data file/Coding for digitalization/Supplementary Fig. 11/Different PUFs/20í┴20 (29).bmp
- Source Data file/Coding for digitalization/Supplementary Fig. 11/Different PUFs/20í┴20 (3).bmp
- Source Data file/Coding for digitalization/Supplementary Fig. 11/Different PUFs/20í┴20 (30).bmp
- Source Data file/Coding for digitalization/Supplementary Fig. 11/Different PUFs/20í┴20 (31).bmp
- Source Data file/Coding for digitalization/Supplementary Fig. 11/Different PUFs/20í┴20 (32).bmp
- Source Data file/Coding for digitalization/Supplementary Fig. 11/Different PUFs/20í┴20 (33).bmp
- Source Data file/Coding for digitalization/Supplementary Fig. 11/Different PUFs/20í┴20 (34).bmp
- Source Data file/Coding for digitalization/Supplementary Fig. 11/Different PUFs/20í┴20 (35).bmp
- Source Data file/Coding for digitalization/Supplementary Fig. 11/Different PUFs/20í┴20 (36).bmp
- Source Data file/Coding for digitalization/Supplementary Fig. 11/Different PUFs/20í┴20 (37).bmp
- Source Data file/Coding for digitalization/Supplementary Fig. 11/Different PUFs/20í┴20 (38).bmp
- Source Data file/Coding for digitalization/Supplementary Fig. 11/Different PUFs/20í┴20 (39).bmp
- Source Data file/Coding for digitalization/Supplementary Fig. 11/Different PUFs/20í┴20 (4).bmp
- Source Data file/Coding for digitalization/Supplementary Fig. 11/Different PUFs/20í┴20 (40).bmp
- Source Data file/Coding for digitalization/Supplementary Fig. 11/Different PUFs/20í┴20 (41).bmp
- Source Data file/Coding for digitalization/Supplementary Fig. 11/Different PUFs/20í┴20 (42).bmp
- Source Data file/Coding for digitalization/Supplementary Fig. 11/Different PUFs/20í┴20 (43).bmp
- Source Data file/Coding for digitalization/Supplementary Fig. 11/Different PUFs/20í┴20 (44).bmp
- Source Data file/Coding for digitalization/Supplementary Fig. 11/Different PUFs/20í┴20 (45).bmp
- Source Data file/Coding for digitalization/Supplementary Fig. 11/Different PUFs/20í┴20 (46).bmp
- Source Data file/Coding for digitalization/Supplementary Fig. 11/Different PUFs/20í┴20 (47).bmp
- Source Data file/Coding for digitalization/Supplementary Fig. 11/Different PUFs/20í┴20 (48).bmp
- Source Data file/Coding for digitalization/Supplementary Fig. 11/Different PUFs/20í┴20 (49).bmp
- Source Data file/Coding for digitalization/Supplementary Fig. 11/Different PUFs/20í┴20 (5).bmp
- Source Data file/Coding for digitalization/Supplementary Fig. 11/Different PUFs/20í┴20 (50).bmp
- Source Data file/Coding for digitalization/Supplementary Fig. 11/Different PUFs/20í┴20 (51).bmp
- Source Data file/Coding for digitalization/Supplementary Fig. 11/Different PUFs/20í┴20 (52).bmp
- Source Data file/Coding for digitalization/Supplementary Fig. 11/Different PUFs/20í┴20 (53).bmp
- Source Data file/Coding for digitalization/Supplementary Fig. 11/Different PUFs/20í┴20 (54).bmp
- Source Data file/Coding for digitalization/Supplementary Fig. 11/Different PUFs/20í┴20 (55).bmp
- Source Data file/Coding for digitalization/Supplementary Fig. 11/Different PUFs/20í┴20 (56).bmp
- Source Data file/Coding for digitalization/Supplementary Fig. 11/Different PUFs/20í┴20 (57).bmp
- Source Data file/Coding for digitalization/Supplementary Fig. 11/Different PUFs/20í┴20 (58).bmp
- Source Data file/Coding for digitalization/Supplementary Fig. 11/Different PUFs/20í┴20 (59).bmp
- Source Data file/Coding for digitalization/Supplementary Fig. 11/Different PUFs/20í┴20 (6).bmp
- Source Data file/Coding for digitalization/Supplementary Fig. 11/Different PUFs/20í┴20 (60).bmp
- Source Data file/Coding for digitalization/Supplementary Fig. 11/Different PUFs/20í┴20 (61).bmp
- Source Data file/Coding for digitalization/Supplementary Fig. 11/Different PUFs/20í┴20 (62).bmp
- Source Data file/Coding for digitalization/Supplementary Fig. 11/Different PUFs/20í┴20 (63).bmp
- Source Data file/Coding for digitalization/Supplementary Fig. 11/Different PUFs/20í┴20 (64).bmp
- Source Data file/Coding for digitalization/Supplementary Fig. 11/Different PUFs/20í┴20 (65).bmp
- Source Data file/Coding for digitalization/Supplementary Fig. 11/Different PUFs/20í┴20 (66).bmp
- Source Data file/Coding for digitalization/Supplementary Fig. 11/Different PUFs/20í┴20 (67).bmp
- Source Data file/Coding for digitalization/Supplementary Fig. 11/Different PUFs/20í┴20 (68).bmp
- Source Data file/Coding for digitalization/Supplementary Fig. 11/Different PUFs/20í┴20 (69).bmp
- Source Data file/Coding for digitalization/Supplementary Fig. 11/Different PUFs/20í┴20 (7).bmp
- Source Data file/Coding for digitalization/Supplementary Fig. 11/Different PUFs/20í┴20 (70).bmp
- Source Data file/Coding for digitalization/Supplementary Fig. 11/Different PUFs/20í┴20 (71).bmp
- Source Data file/Coding for digitalization/Supplementary Fig. 11/Different PUFs/20í┴20 (72).bmp
- Source Data file/Coding for digitalization/Supplementary Fig. 11/Different PUFs/20í┴20 (73).bmp
- Source Data file/Coding for digitalization/Supplementary Fig. 11/Different PUFs/20í┴20 (74).bmp
- Source Data file/Coding for digitalization/Supplementary Fig. 11/Different PUFs/20í┴20 (75).bmp
- Source Data file/Coding for digitalization/Supplementary Fig. 11/Different PUFs/20í┴20 (76).bmp
- Source Data file/Coding for digitalization/Supplementary Fig. 11/Different PUFs/20í┴20 (77).bmp
- Source Data file/Coding for digitalization/Supplementary Fig. 11/Different PUFs/20í┴20 (78).bmp
- Source Data file/Coding for digitalization/Supplementary Fig. 11/Different PUFs/20í┴20 (79).bmp
- Source Data file/Coding for digitalization/Supplementary Fig. 11/Different PUFs/20í┴20 (8).bmp
- Source Data file/Coding for digitalization/Supplementary Fig. 11/Different PUFs/20í┴20 (80).bmp
- Source Data file/Coding for digitalization/Supplementary Fig. 11/Different PUFs/20í┴20 (81).bmp
- Source Data file/Coding for digitalization/Supplementary Fig. 11/Different PUFs/20í┴20 (82).bmp
- Source Data file/Coding for digitalization/Supplementary Fig. 11/Different PUFs/20í┴20 (83).bmp
- Source Data file/Coding for digitalization/Supplementary Fig. 11/Different PUFs/20í┴20 (84).bmp
- Source Data file/Coding for digitalization/Supplementary Fig. 11/Different PUFs/20í┴20 (85).bmp
- Source Data file/Coding for digitalization/Supplementary Fig. 11/Different PUFs/20í┴20 (86).bmp
- Source Data file/Coding for digitalization/Supplementary Fig. 11/Different PUFs/20í┴20 (87).bmp
- Source Data file/Coding for digitalization/Supplementary Fig. 11/Different PUFs/20í┴20 (88).bmp
- Source Data file/Coding for digitalization/Supplementary Fig. 11/Different PUFs/20í┴20 (89).bmp
- Source Data file/Coding for digitalization/Supplementary Fig. 11/Different PUFs/20í┴20 (9).bmp
- Source Data file/Coding for digitalization/Supplementary Fig. 11/Different PUFs/20í┴20 (90).bmp
[truncated: 728 more entries]
