# Supplementary material for: All-silicon multidimensionally-encoded optical physical unclonable functions for integrated circuit anti-counterfeiting
Source: Nat Commun. 2024 Apr 13;15:3203. doi: 10.1038/s41467-024-47479-y (PMC11016093; doi:10.1038/s41467-024-47479-y)
Supplement: Supplementary file 3 — Source Data [file 41467_2024_47479_MOESM3_ESM.zip › Source Data file/Coding for digitalization/Fig. 4/Different PUFs/Coding.m]

clear
clc

m=100;
L=20;
I=cell(1,m);
for x=1:m
    imName=strcat('20��20_1(',num2str(x),').bmp');
    I{x}=imread(imName);
end

n=1;

for x = 1 : m
    Data=I{x};
    B=reshape(Data, [1, ((L/n)*(L/n))]);
    for y = 1 : ((L/n)*(L/n))
        if B ( y ) <= L
           D ( y ) = 0;
        else 
           D ( y ) = 1;
        end
    end
    Code{x}=fliplr(reshape ( D , L/n , L/n)');
    S1(x,:)=sum(Code{x},'all')/((L/n)*(L/n));%uniformity
end

% Similarity

for x = 2 : m
    for y = 1 : x-1
        E=Code{x};
        F=Code{y};
        Sim(x,y) = L/2 * (1 - nnz(E-F) / ((L/n)*(L/n)))/100;
    end
end

% transfer to * bit key

for x = 1 : m
    for i = 1 : n : L
        for j = 1 : n : L
            Data=I{x};
            A ( (i+n-1)/n , (j+n-1)/n ) = sum ( sum (Data ( i:i+n-1 , j:j+n-1 ) ) );
            C{x}=A;
        end
    end
end

for x = 1 : m
    Data=Code{x};
    B2=sum(Code{x});
    B1=reshape(Data, [1, ((L/n)*(L/n))]);
    for y = 1 : 20%((L/n)*(L/n))
        if B2 ( y ) <=( L/(2*n)-1 )
           D1 ( y ) = 0;
        else 
           D1 ( y ) = 1;
        end
    end
    Code1{x}=D1;
end

% Hamming

for x = 2 : m
    for y = 1 : x-1
        E1=Code1{x};
        F1=Code1{y};
        Hd(x,y) = ((L-1)/2*L+nnz(E1-F1)) / ((L/n) * (L/n));
    end
end

Hd1=reshape(Hd, [1, m*(m-1)])';
Hd2=Hd1(Hd1~=0);
